# Supplementary material for: IRF4 deficiency vulnerates B-cell progeny for leukemogenesis via somatically acquired Jak3 mutations conferring IL-7 hypersensitivity
Source: Cell Death Differ. 2022 Apr 22;29(11):2163–76. doi: 10.1038/s41418-022-01005-z (PMC9613660; doi:10.1038/s41418-022-01005-z)
Supplement: Supplementary file 1 — supplementary table 1 [file 41418_2022_1005_MOESM1_ESM.xlsx]

## Sheet: Sheet1
	supplementary table 1
		T7	T8	T12
	number of independent sequencing reactions	27	30	28
	number of successful sequencing reactions	24	29	13
	number of identical sequences	23	28	12
