# Supplementary material for: IRF4 deficiency vulnerates B-cell progeny for leukemogenesis via somatically acquired Jak3 mutations conferring IL-7 hypersensitivity
Source: Cell Death Differ. 2022 Apr 22;29(11):2163–76. doi: 10.1038/s41418-022-01005-z (PMC9613660; doi:10.1038/s41418-022-01005-z)
Supplement: Supplementary file 2 — supplementary table 2 [file 41418_2022_1005_MOESM2_ESM.xlsx]

## Sheet: Sheet1
	supplementary table 2
		characteristics			lifespan			Jak3 mutation
	tumour	genotype	type	sex	birth (dd/mm/yy)	death (dd/mm/yy)	age (days)	SNP	method	Reference base	Alternative base	frequency
	T8	C57BL/6 Irf4–/–	primary	m	09/08/10	06/04/11	240	p.R653H	WES	G	A	0.50
	T10	C57BL/6 Irf4–/–	primary	m	19/07/10	12/04/11	267	p.T844M	WES	C	T	0.57
	T11	C57BL/6 Irf4–/–	primary	m	24/10/10	11/05/11	199	p.R653H	WES	G	A	0.46
	T14	C57BL/6 Irf4–/–	primary	m	24/08/10	06/07/11	316	p.L634W	RNA	T	G	0.50
	TD1	C57BL/6 Irf4–/–	primary	w	30/09/17	07/06/18	250	p.L627F	Sanger	G	A	0.50
	TD2	C57BL/6 Irf4–/–	primary	w	30/09/17	08/06/18	249	p.A742V	Sanger	G	A	0.50
	TD3	C57BL/6 Irf4–/–	primary	w	16/08/20	05/03/21	201	p.R533C	Sanger	C	T	0.43
