# Supplementary material for: IRF4 deficiency vulnerates B-cell progeny for leukemogenesis via somatically acquired Jak3 mutations conferring IL-7 hypersensitivity
Source: Cell Death Differ. 2022 Apr 22;29(11):2163–76. doi: 10.1038/s41418-022-01005-z (PMC9613660; doi:10.1038/s41418-022-01005-z)
Supplement: Supplementary file 3 — supplementary table 3 [file 41418_2022_1005_MOESM3_ESM.xlsx]

## Sheet: Sheet1
	Primers
	Sanger Sequencing
	mJAK3 for	5’ CCCGTCCTGCTGTGCGCTGACAC 3’
	mJAK3 rev	5’ GGACTCGGGATGCCAGGTGTGG 3’
	mJAK3 mid part	5’ CGATGTCTGGAGTCCATGACCTTCAG 3’
	Mutagenesis / Cloning
	mJAK3 T844M for	5’ CCCCCTGGGGGACAATATGGGACCCCT 3’
	mJAK3 T844M rev	5’ AGGGGTCCCATATTGTCCCCCAGGGGG 3’
	mJAK3 R653H for	5’ ATCACCCCCCTCATGAGCCAGGAGCAC 3’
	mJAK3 R653H rev	5’ GTGCTCCTGGCTCATGAGGGGGGTGAT 3’
	mJAK3 for BamHI	5’ AAAGGATCCATGGCACCTCCAAGTGAGGAGACACCTC 3’
	mJAK3 for SalI	5’ AAAAGTCGACTATCCGGGTCTTCCACGCCACAGC 3’
	VµH clonality PCR
	VµH for	5’ GTGCTGGGCAGGAAGTCCCG 3’
	VµH rev	5’ AGGTSMARCTGCAGSAGTCWGG 3‘ *
	qRT-PCR
	Pax5 fwd	5‘ CAAGCCAGAACAGACCACAGA 3‘
	Pax5 rev	5‘ GGCCTGTGACAATAGGGTAGG 3‘
	Spi1 fwd	5‘ ATCAAACCTTGTCCCCAGCC 3‘
	Spi1 rev	5‘ TTTTCTTGCTGCCTGTCTCC 3‘
	Aicda fwd	5‘ AAATGTCCGCTGGGCCAA 3‘
	Aicda rev	5‘ CATCGACTTCGTACAAGGG 3‘
	Aicda (2) fwd	5’AGTCACGCTGGAGACCGATA 3‘
	Aicda (2) rev	5‘ GCAGAGGTAGGTCTCATGCC 3‘
	*: VµH rev represents a mixture of different primers according to a degenerate nucleotide code, for amplicifation of more VµH sequences. S: C/G, M: A/C, R: A/G, W: A/T
